# Supplementary material for: SARS-CoV-2 Spike and Nucleocapsid Antibody Response in Vaccinated Croatian Healthcare Workers and Infected Hospitalized Patients: A Single Center Cohort Study
Source: Viruses. 2022 Sep 4;14(9):1966. doi: 10.3390/v14091966 (PMC9503044; doi:10.3390/v14091966)
Supplement: Supplementary file 1 [file viruses-14-01966-s001.zip]

Archive with 1 entries (1 files):
- viruses-1888146-supplementary.pdf
